# Supplementary material for: High Polyunsaturated Fatty Acid Intake Attenuates the Genetic Risk of Higher Waist Circumference in a Sri Lankan Adult Population
Source: Nutrients. 2025 Sep 4;17(17):2866. doi: 10.3390/nu17172866 (PMC12430655; doi:10.3390/nu17172866)
Supplement: Supplementary file 1 [file nutrients-17-02866-s001.zip]

Archive with 1 entries (1 files):
- nutrients-3774527-supplementary.pdf
